# Supplementary material for: Correlation of Serum N-Acetylneuraminic Acid with the Risk of Moyamoya Disease
Source: Brain Sci. 2023 Jun 5;13(6):913. doi: 10.3390/brainsci13060913 (PMC10296217; doi:10.3390/brainsci13060913)
Supplement: Supplementary file 1 [file brainsci-13-00913-s001.zip]

Archive with 1 entries (1 files):
- brainsci-2387831-supplementary.pdf
